# Supplementary material for: KnowVID-19: A Knowledge-Based System to Extract Targeted COVID-19 Information from Online Medical Repositories
Source: Biomolecules. 2024 Nov 6;14(11):1411. doi: 10.3390/biom14111411 (PMC11592241; doi:10.3390/biom14111411)
Supplement: Supplementary file 1 [file biomolecules-14-01411-s001.zip]

Archive with 1 entries (1 files):
- biomolecules-3174038-supplementary.pdf
